# Supplementary material for: Abundance profiling of specific gene groups using precomputed gut metagenomes yields novel biological hypotheses
Source: PLoS One. 2017 Apr 27;12(4):e0176154. doi: 10.1371/journal.pone.0176154 (PMC5407692; doi:10.1371/journal.pone.0176154)
Supplement: S1 File — Spearman and Pearson correlations of abundance vectors and precision-recall values are calculated for: 1) Direct mapping method vs. “ground truth” 2) Catalogue-based method vs. “ground truth” using various thresholds. (XLSX) [file pone.0176154.s001.xlsx]

## Sheet: direct_mapping vs ground_truth
mean_s_cor	mean_p_cor	recall	precision
0.73189	0.91486	0.97778	0.72995

## Sheet: catalog_based vs ground_truth
qlen/length	slen/length	pident	mean_s_cor	mean_p_cor	recall	precision
0.6	0.6	60	0.687739	0.607926	0.149902	0.780591
0.65	0.65	65	0.684612	0.619206	0.141452	0.788387
0.7	0.7	70	0.686526	0.620063	0.135201	0.793478
0.75	0.75	75	0.71024	0.643808	0.120616	0.796028
0.8	0.8	80	0.762983	0.682787	0.103716	0.819013
0.85	0.85	85	0.76996	0.729901	0.0906355	0.84466
0.9	0.9	90	0.803603	0.793048	0.0782498	0.882507
0.95	0.95	95	0.84897	0.889122	0.0637805	0.893031
0.99	0.99	99	0.854313	0.908874	0.0338002	0.887538
