# Supplementary material for: Abundance profiling of specific gene groups using precomputed gut metagenomes yields novel biological hypotheses
Source: PLoS One. 2017 Apr 27;12(4):e0176154. doi: 10.1371/journal.pone.0176154 (PMC5407692; doi:10.1371/journal.pone.0176154)
Supplement: S2 File — (TXT) [file pone.0176154.s002.txt]

Acidaminococcus_fermentans_DSM_20731
Acidaminococcus_intestini_RyC_MR95
Acidaminococcus_sp_D21
Acinetobacter_baumannii_ATCC_17978
Acinetobacter_haemolyticus_ATCC_19194
Acinetobacter_junii_SH205
Acinetobacter_oleivorans_DR1
Acinetobacter_radioresistens_SK82
Acinetobacter_sp_ADP1
Acinetobacter_sp_RUH2624
Acinetobacter_sp_SH024
Actinobacillus_succinogenes_130Z
Actinomyces_odontolyticus_ATCC_17982
Actinomyces_sp_oral_taxon_848_str_F0332_A
Adlercreutzia_equolifaciens_DSM_19450
Aeromonas_hydrophila_SSU
Aeromonas_veronii_AMC34
Aggregatibacter_segnis_ATCC_33393
Akkermansia_muciniphila_ATCC_BAA_835
Alistipes_indistinctus_YIT_12060
Alistipes_onderdonkii_DSM_19147
Alistipes_putredinis_DSM_17216
Alistipes_shahii_WAL_8301
Anaerobaculum_hydrogeniformans_ATCC_BAA_1850
Anaerococcus_hydrogenalis_DSM_7454
Anaerococcus_lactolyticus_ATCC_51172
Anaerococcus_tetradius_ATCC_35098
Anaerococcus_vaginalis_ATCC_51170
Anaerofustis_stercorihominis_DSM_17244
Anaerostipes_caccae_DSM_14662
Anaerostipes_hadrus_DSM_3319
Anaerotruncus_colihominis_DSM_17241
Arcobacter_butzleri_RM4018
Bacillus_alcalophilus_ATCC_27647
Bacillus_halodurans_C_125
Bacillus_smithii_7_3_47FAA
Bacillus_sp_7_6_55CFAA_CT2
Bacteroides_caccae_ATCC_43185
Bacteroides_cellulosilyticus_DSM_14838
Bacteroides_clarus_YIT_12056
Bacteroides_coprocola_DSM_17136
Bacteroides_coprophilus_DSM_18228
Bacteroides_dorei_5_1_36_D4
Bacteroides_eggerthii_1_2_48FAA
Bacteroides_finegoldii_DSM_17565
Bacteroides_fluxus_YIT_12057
Bacteroides_fragilis_3_1_12
Bacteroides_fragilis_638R_genome
Bacteroides_intestinalis_DSM_17393
Bacteroides_oleiciplenus_YIT_12058
Bacteroides_ovatus_3_8_47FAA
Bacteroides_ovatus_ATCC_8483
Bacteroides_ovatus_SD_CMC
Bacteroides_pectinophilus_ATCC_43243
Bacteroides_plebeius_DSM_17135
Bacteroides_sp_3_1_23
Bacteroides_sp_D2
Bacteroides_stercoris_ATCC_43183
Bacteroides_thetaiotaomicron_VPI_5482
Bacteroides_uniformis_ATCC_8492
Bacteroides_vulgatus_ATCC_8482
Bacteroides_xylanisolvens_XB1A
Barnesiella_intestinihominis_YIT_11860
Bifidobacterium_adolescentis_ATCC_15703
Bifidobacterium_angulatum_DSM_20098
Bifidobacterium_animalis_subsp_lactis_V9
Bifidobacterium_bifidum_PRL2010
Bifidobacterium_breve_DSM_20213
Bifidobacterium_catenulatum_DSM_16992
Bifidobacterium_dentium_Bd1
Bifidobacterium_gallicum_DSM_20093
Bifidobacterium_longum_subsp_infantis_ATCC_15697
Bifidobacterium_longum_subsp_longum_JDM301
Bifidobacterium_pseudocatenulatum_DSM_20438
Bilophila_wadsworthia_3_1_6
Blautia_hansenii_DSM_20583
Blautia_hydrogenotrophica_DSM_10507
Blautia_producta_ATCC_27340
Blautia_wexlerae_AGR2146
Brachyspira_pilosicoli_95/1000
Bulleidia_extructa_W1219
Butyrivibrio_crossotus_DSM_2876
Butyrivibrio_fibrisolvens_16_4
Campylobacter_coli_JV20
Campylobacter_concisus_13826
Campylobacter_curvus_52592
Campylobacter_gracilis_RM3268_contig00052
Campylobacter_hominis_ATCC_BAA_381
Campylobacter_jejuni_subsp_jejuni_NCTC_11168
Campylobacter_upsaliensis_JV21
Capnocytophaga_ochracea_DSM_7271
Catenibacterium_mitsuokai_DSM_15897
Citrobacter_freundii_4_7_47CFAA
Citrobacter_koseri_ATCC_BAA_895
Citrobacter_youngae_ATCC_29220
Clostridiales_bacterium_1_7_47FAA
Clostridiales_sp_SM4_1
Clostridiales_sp_SS3_4
Clostridium_asparagiforme_DSM_15981
Clostridium_bartlettii_DSM_16795
Clostridium_bolteae_ATCC_BAA_613
Clostridium_botulinum_A2_str_Kyoto
Clostridium_butyricum_E4_str_BoNT_E_BL5262
Clostridium_celatum_DSM_1785
Clostridium_citroniae_WAL_17108
Clostridium_clostridioforme_2_1_49FAA
Clostridium_difficile_630
Clostridium_hathewayi_DSM_13479
Clostridium_hathewayi_WAL_18680
Clostridium_hiranonis_DSM_13275
Clostridium_hylemonae_DSM_15053
Clostridium_leptum_DSM_753
Clostridium_methylpentosum_DSM_5476
Clostridium_nexile_DSM_1787
Clostridium_perfringens_ATCC_13124
Clostridium_saccharolyticum_like_K10
Clostridium_scindens_ATCC_35704
Clostridium_sp_7_2_43FAA
Clostridium_sp_D5
Clostridium_sp_HGF2
Clostridium_sp_L2_50
Clostridium_sp_SS2_1
Clostridium_spiroforme_DSM_1552
Clostridium_symbiosum_WAL_14163
Clostridium_thermocellum_ATCC_27405
Collinsella_aerofaciens_ATCC_25986
Collinsella_intestinalis_DSM_13280
Collinsella_stercoris_DSM_13279
Collinsella_tanakaei_YIT_12063
Coprobacillus_sp_8_2_54BFAA
Coprobacillus_sp_D6_cont11
Coprococcus_catus_GD_7
Coprococcus_comes_ATCC_27758
Coprococcus_eutactus_ATCC_27759
Coprococcus_sp_ART55_1
Corynebacterium_ammoniagenes_DSM_20306
Desulfitobacterium_hafniense_Y51
Desulfovibrio_alaskensis_G20
Desulfovibrio_piger_ATCC_29098
Desulfovibrio_sp_6_1_46AFAA
Dialister_invisus_DSM_15470
Dialister_microaerophilus_UPII_345_E
Dialister_succinatiphilus_YIT_11850
Dorea_longicatena_DSM_13814
Dysgonomonas_gadei_ATCC_BAA_286
Dysgonomonas_mossii_DSM_22836
Edwardsiella_tarda_ATCC_23685
Edwardsiella_tarda_EIB202
Eggerthella_lenta_DSM_2243
Enterobacter_asburiae_LF7a
Enterobacter_cancerogenus_ATCC_35316
Enterobacter_cloacae_SCF1
Enterobacter_cloacae_subsp_cloacae_ATCC_13047
Enterobacter_cloacae_subsp_cloacae_NCTC_9394
Enterobacter_sp_638
Enterococcus_casseliflavus_EC10
Enterococcus_faecalis_V583
Enterococcus_faecium_1230933
Enterococcus_saccharolyticus_30_1
Erysipelotrichaceae_bacterium_3_1_53
Erysipelotrichaceae_bacterium_5_2_54FAA
Escherichia_albertii_TW07627
Escherichia_coli_str_K12_substr_MG1655
Escherichia_fergusonii_ATCC_35469
Escherichia_hermannii_NBRC_105704
Escherichia_sp_1_1_43
Eubacterium_biforme_DSM_3989
Eubacterium_cylindroides_T2_87
Eubacterium_dolichum_DSM_3991
Eubacterium_eligens_ATCC_27750
Eubacterium_hallii_DSM_3353
Eubacterium_limosum_KIST612
Eubacterium_siraeum_70_3
Eubacterium_ventriosum_ATCC_27560
Faecalibacterium_cf_prausnitzii_KLE1255
Faecalibacterium_prausnitzii_A2_165
Faecalibacterium_prausnitzii_L2_6
Faecalibacterium_prausnitzii_SL3_3
Finegoldia_magna_ATCC_29328
Flavonifractor_plautii_ATCC_29863
Fusobacterium_gonidiaformans_ATCC_25563
Fusobacterium_mortiferum_ATCC_9817
Fusobacterium_necrophorum_subsp_funduliforme_1_1_36S
Fusobacterium_nucleatum_subsp_nucleatum_ATCC_23726
Fusobacterium_sp_2_1_31
Fusobacterium_ulcerans_ATCC_49185
Fusobacterium_varium_ATCC_27725
Gardnerella_vaginalis_ATCC_14019
Gemella_moribillum_M424
Gordonibacter_pamelaeae_7_10_1_b
Granulicatella_adiacens_ATCC_49175
Granulicatella_elegans_ATCC_700633
Haemophilus_parainfluenzae_ATCC_33392
Hafnia_alvei_ATCC_51873
Helicobacter_bilis_ATCC_43879
Helicobacter_canadensis_MIT_98_5491
Helicobacter_cinaedi_CCUG_18818
Helicobacter_pullorum_MIT_98_5489
Helicobacter_pylori_J99
Helicobacter_winghamensis_ATCC_BAA_430
Holdemania_filiformis_DSM_12042
Klebsiella_pneumoniae_342
Lachnospiraceae_bacterium_1_4_56FAA
Lachnospiraceae_bacterium_2_1_46FAA
Lachnospiraceae_bacterium_3_1_57FAA_CT1
Lachnospiraceae_bacterium_9_1_43BFAA
Lactobacillus_acidophilus_NCFM
Lactobacillus_amylolyticus_DSM_11664
Lactobacillus_antri_DSM_16041
Lactobacillus_brevis_ATCC_367
Lactobacillus_brevis_subsp_gravesensis_ATCC_27305
Lactobacillus_casei_ATCC_334
Lactobacillus_crispatus_ST1
Lactobacillus_delbrueckii_subsp_bulgaricus_ATCC_11842
Lactobacillus_fermentum_28_3_CHN
Lactobacillus_fermentum_IFO_3956
Lactobacillus_gasseri_ATCC_33323
Lactobacillus_helveticus_DPC_4571
Lactobacillus_iners_AB_1_NZ_ADHG01000001
Lactobacillus_jensenii_115321
Lactobacillus_johnsonii_NCC_533
Lactobacillus_oris_PB013_T2_3
Lactobacillus_plantarum_str_13
Lactobacillus_reuteri_SD2112
Lactobacillus_rhamnosus_GG
Lactobacillus_ruminis_ATCC_25644
Lactobacillus_sakei_strain_23K
Lactobacillus_salivarius_UCC118
Lactobacillus_ultunensis_DSM_16047_
Lactobacillus_vaginalis_ATCC_49540
Lactococcus_lactis_subsp_cremoris_NZ9000
Leminorella_grimontii_ATCC_33999
Leuconostoc_mesenteroides_ATCC_8293
Listeria_grayi_DSM_20601
Listeria_innocua_Clip11262
Listeria_monocytogenes_Finland_1998
Mannheimia_succiniciproducens_MBEL55E
Marvinbryantia_formatexigens_DSM_14469
Megamonas_hypermegale
Mitsuokella_multacida_DSM_20544
Mycoplasma_hominis_ATCC_23114
Neisseria_macacae_ATCC_33926
Odoribacter_laneus_YIT_12061
Odoribacter_splanchnicus_DSM_20712
Oxalobacter_formigenes_HOxBLS
Oxalobacter_formigenes_OXCC13
Paenibacillus_sp_HGF5
Paenibacillus_sp_HGF7
Parabacteroides_distasonis_ATCC_8503
Parabacteroides_johnsonii_DSM_18315
Parabacteroides_merdae_ATCC_43184
Paraprevotella_xylaniphila_YIT_11841
Parasutterella_excrementihominis_YIT_11859
Parvimonas_micra_ATCC_33270
Pediococcus_acidilactici_DSM_20284
Peptoniphilus_lacrimalis_315_B
Peptostreptococcus_anaerobius_653_L
Peptostreptococcus_stomatis_DSM_17678
Phascolarctobacterium_sp_YIT_12067
Porphyromonas_gingivalis_ATCC_33277
Porphyromonas_uenonis_60_3
Prevotella_bryantii_B14
Prevotella_buccae_ATCC_33574
Prevotella_copri_DSM_18205
Prevotella_disiens_FB035_09AN
Prevotella_melaninogenica_ATCC_25845
Prevotella_salivae_DSM_15606
Prevotella_stercorea_DSM_18206
Propionibacterium_sp_5_U_42AFAA
Proteus_mirabilis_HI4320
Proteus_penneri_ATCC_35198
Providencia_alcalifaciens_DSM_30120
Providencia_rettgeri_DSM_1131
Providencia_rustigianii_DSM_4541
Providencia_stuartii_ATCC_25827
Pseudoflavonifractor_capillosus_ATCC_29799
Pseudomonas_aeruginosa_PAO1
Pseudomonas_mendocina_ymp
Ralstonia_sp_5_2_56FAA
Roseburia_hominis_A2_183
Roseburia_intestinalis_XB6B4
Roseburia_inulinivorans_DSM_16841
Rothia_mucilaginosa_DY_18
Ruminococcaceae_bacterium_D16
Ruminococcus_bromii_L2_63
Ruminococcus_gnavus_ATCC_29149
Ruminococcus_lactaris_ATCC_29176
Ruminococcus_obeum_A2_162
Ruminococcus_obeum_ATCC_29174
Ruminococcus_sp_18P13
Ruminococcus_sp_5_1_39BFAA
Ruminococcus_sp_SR1_5
Ruminococcus_torques_ATCC_27756
Ruminococcus_torques_L2_14
Salmonella_enterica_subsp_enterica_serovar_Typhimurium_LT2
Selenomonas_sputigena_ATCC_35185
Slackia_exigua_ATCC_700122_
Slackia_piriformis_YIT_12062
Solobacterium_moorei_F0204Scfld3
Staphylococcus_aureus_subsp_aureus_TW20
Staphylococcus_saprophyticus_subsp_saprophyticus_ATCC_15305_DNA
Staphylococcus_warneri_L37603_contig00102
Stenotrophomonas_maltophilia_K279a
Streptococcus_agalactiae_2603V/R
Streptococcus_anginosus_1_2_62CV
Streptococcus_bovis_ATCC_700338
Streptococcus_cristatus_ATCC_51100_ctg1129913971918
Streptococcus_equinus_ATCC_9812
Streptococcus_infantarius_subsp_infantarius_ATCC_BAA_102
Streptococcus_mutans_UA159
Streptococcus_oralis_ATCC_35037
Streptococcus_parasanguinis_ATCC_15912
Streptococcus_peroris_ATCC_700780
Streptococcus_salivarius_SK126
Streptococcus_sp_2_1_36FAA
Streptococcus_sp_C150
Streptococcus_thermophilus_LMD_9
Streptococcus_vestibularis_ATCC_49124
Subdoligranulum_sp_4_3_54A2FAA
Subdoligranulum_variabile_DSM_15176
Succinatimonas_hippei_YIT_12066
Sutterella_parvirubra_YIT_11816_
Sutterella_wadsworthensis_2_1_59BFAA
Sutterella_wadsworthensis_3_1_45B
Synergistes_sp_3_1_syn1
Tannerella_sp_6_1_58FAA_CT1
Treponema_denticola_ATCC_35405
Treponema_pallidum_subsp_pallidum_SS14
Treponema_vincentii_ATCC_35580_contig00031
Tropheryma_whipplei_str_Twist
Turicibacter_sanguinis_PC909
Veillonella_atypica_ACS_134_V_Col7a
Veillonella_dispar_ATCC_17748_
Veillonella_parvula_DSM_2008
Veillonella_sp_6_1_27
Veillonella_sp_oral_taxon_158_str_F0412
Vibrio_cholerae_O1_biovar_El_Tor_str_N16961
Weissella_paramesenteroides_ATCC_33313
Wolinella_succinogenes_DSM_1740
Yersinia_bercovieri_ATCC_43970
Yokenella_regensburgei_ATCC_43003_
