# Supplementary material for: Abundance profiling of specific gene groups using precomputed gut metagenomes yields novel biological hypotheses
Source: PLoS One. 2017 Apr 27;12(4):e0176154. doi: 10.1371/journal.pone.0176154 (PMC5407692; doi:10.1371/journal.pone.0176154)
Supplement: S3 File — (XLSX) [file pone.0176154.s003.xlsx]

## Sheet: Pearson corr
	Genome-based (“ground-truth”) method	Direct mapping method	Catalogue-based method
Genome-based (“ground-truth”) method	1	0.91486	0.76298
Direct mapping method	0.91486	1	0.65715
Catalogue-based method	0.76298	0.65715	1

## Sheet: Spearman corr
	Genome-based (“ground-truth”) method	Direct mapping method	Catalogue-based method
Genome-based (“ground-truth”) method	1	0.73189	0.68279
Direct mapping method	0.73189	1	0.84681
Catalogue-based method	0.68279	0.84681	1
