# Supplementary material for: Abundance profiling of specific gene groups using precomputed gut metagenomes yields novel biological hypotheses
Source: PLoS One. 2017 Apr 27;12(4):e0176154. doi: 10.1371/journal.pone.0176154 (PMC5407692; doi:10.1371/journal.pone.0176154)
Supplement: S4 File — (CSV) [file pone.0176154.s004.csv]

sample	group_name	frac
Lib_15	RUS_plus	24.5076840926813
SRS062427	USA	20.0273286685979
SRS014287	USA	18.1046254934903
SRS011302	USA	12.5657005763751
Lib_15_Q	RUS_plus	11.9694725637566
SRS016495	USA	11.1751388913354
SRS014979	USA	10.4167313661193
SRS011452	USA	6.78509696420018
O2.UC36-2	SPN_UC	6.03380234963862
Spb_105	RUS_plus	5.97550998088809
SRS052027	USA	5.27486351042785
NOV_282	RUS	4.89472215217694
SRS053335	USA	4.21828361017229
SRS017433	USA	3.85520141219103
SRR413594	CHI	3.83216456139823
O2.UC20-0	SPN_UC	3.74504008529501
MH0128	DEN_obese	3.68431690720766
SRS017821	USA	3.64377462133272
SRS011405	USA	3.57110100680551
SRR413585	CHI	3.3677959497578
MH0462	DEN_obese	3.13484962296943
MH0151	DEN_control	3.04230920634007
MH0122	DEN_obese	3.02222737861146
O2.UC27-2	SPN_UC	2.99517836037578
MH0179	DEN_control	2.95712937100205
MH0292	DEN_control	2.83169370405079
SRR413605	CHI	2.55954375121651
MH0239	DEN_obese	2.41505483165812
SRS065504	USA	2.25548581118922
SRR413599	CHI	2.09570234580765
SRS045713	USA	1.96988910133004
V1.CD24-0	SPN_control	1.96269862430544
V1.CD3-0	SPN_control	1.95156529506382
SRS016989	USA	1.88079082283115
Spb_105_45P	RUS	1.85734984875923
SRS055982	USA	1.85499371949826
MH0176	DEN_obese	1.7687207230879
SRS058770	USA	1.758973472933
SRS015782	USA	1.69450392547133
MH0230	DEN_obese	1.643592937316
MH0175	DEN_control	1.49485846648786
SRS024009	USA	1.44393555102127
SRS012902	USA	1.42476854948235
MH0094	DEN_obese	1.35175894412777
O2.UC21-0	SPN_UC	1.32690387502481
O2.UC5-0	SPN_UC	1.31707880050995
V1.UC33-0	SPN_control	1.29409228763952
MH0064	DEN_control	1.23801360043211
O2.UC21-2	SPN_UC	1.22243981827271
SRS077730	USA	1.21633912668809
MH0097	DEN_obese	1.1471303460679
V1.UC23-0	SPN_UC	1.13699250634234
V1.UC13-3	SPN_UC	1.11096096174712
SRS019030	USA	1.10919009245996
MH0142	DEN_control	1.09412550523312
SRS047044	USA	1.03842192128465
SRR413556	CHI	1.02349935565624
Spb_74_14P	RUS	0.984781987169089
SRS011061	USA	0.969642152611723
SRS014235	USA	0.932987195949726
SRS017521	USA	0.894721242367782
O2.UC49-0	SPN_control	0.866341467330805
NOV_287	RUS	0.864268668555877
SRS048164	USA	0.859450941773401
V1.UC24-0	SPN_control	0.85241275423822
MH0423	DEN_obese	0.812794635258581
SRS019397	USA	0.803526380268789
SRR413613	CHI	0.775436011037978
SRS024265	USA	0.769288865424345
SRS015578	USA	0.767005953360136
SRR413601	CHI	0.69934750802846
MH0403	DEN_obese	0.67986063937487
MH0162	DEN_obese	0.672361055730921
SRS014683	USA	0.666448539955405
MH0131	DEN_obese	0.642474627232743
MH0167	DEN_obese	0.634325820677187
SRR413564	CHI	0.575029851364258
MH0067	DEN_control	0.54121027844934
MH0104	DEN_control	0.530003475712838
MH0137	DEN_obese	0.509324889101137
MH0102	DEN_obese	0.490338926826329
SRS045004	USA	0.482353677796085
V1.UC23-1	SPN_UC	0.479968910411934
MH0316	DEN_obese	0.450492802890491
O2.UC27-0	SPN_UC	0.44947345601871
V1.CD35-1	SPN_CD	0.447241284849497
MH0425	DEN_control	0.439837643091487
MH0200	DEN_control	0.389332472295631
MH0184	DEN_obese	0.385547707537092
O2.UC5-2	SPN_UC	0.376268941859045
SRS022137	USA	0.362712856596208
MH0003	DEN_obese	0.357893862816752
V1.UC35-4	SPN_UC	0.354795504455673
SAR_274	RUS	0.339809875130733
SRS019685	USA	0.334007248778023
SRS052697	USA	0.33325166807383
O2.UC47-0	SPN_UC	0.326968892212051
MH0044	DEN_control	0.322742153735816
MH0173	DEN_control	0.315388720682221
O2.UC3-2	SPN_UC	0.312026846659512
SRS016753	USA	0.2986842247755
MH0085	DEN_obese	0.287614099680703
SRR413598	CHI	0.277877595673458
V1.UC17-0	SPN_UC	0.277301772090298
MH0160	DEN_obese	0.275898949601348
MH0205	DEN_obese	0.270492985026209
MH0435	DEN_control	0.268218352097569
O2.UC47-2	SPN_UC	0.235183675009692
SRS045645	USA	0.234888813479995
O2.UC40-0	SPN_UC	0.233470310972127
MH0244	DEN_obese	0.233309033688257
MH0092	DEN_obese	0.21969180625929
MH0015	DEN_control	0.217580956530406
SRR413628	CHI	0.200114987069982
V1.UC13-0	SPN_UC	0.198751410292602
Spb_73_13P	RUS	0.189923723340028
O2.UC40-2	SPN_UC	0.179528536025854
O2.UC49-2	SPN_control	0.169127230997223
SAR_275	RUS	0.166741986581767
NOV_285	RUS	0.159458532112074
MH0005	DEN_control	0.155479634615293
O2.UC22-0	SPN_UC	0.154054874006854
MH0452	DEN_obese	0.152840797848265
O2.UC57-2	SPN_control	0.152058054820677
MH0105	DEN_obese	0.145630178922326
SRS053398	USA	0.141064871248368
V1.UC14-0	SPN_UC	0.140443426472658
OM_194	RUS	0.128960148712423
MH0099	DEN_obese	0.128736228021589
OM_193	RUS	0.127217712732735
MH0177	DEN_obese	0.125934365910643
O2.UC13-0	SPN_UC	0.12555349521544
OM_178	RUS	0.123094478188679
V1.CD15-0	SPN_CD	0.119984452561912
MH0183	DEN_control	0.119366722579861
SRR413562	CHI	0.116747572649117
O2.UC54-0	SPN_control	0.1163497755334
OM_192	RUS	0.115640651397572
OM_191	RUS	0.11383243741974
MH0045	DEN_control	0.113539648858526
V1.UC6-0	SPN_control	0.11315223020148
OM_190	RUS	0.111397291411396
MH0414	DEN_obese	0.106828091939397
SRS019582	USA	0.102164271461535
O2.UC53-0	SPN_control	0.10213579661078
SRS011529	USA	0.101399197701875
MH0114	DEN_obese	0.0964851407741256
TYV_212	RUS	0.0964374972223784
MH0100	DEN_obese	0.0873358616000002
MH0093	DEN_obese	0.0864248835879719
OM_195	RUS	0.0861829085489561
NOV_286	RUS	0.0765702075581595
SRS024075	USA	0.0729372745531576
SRR413587	CHI	0.068979911749645
Kh_236	RUS	0.0602839402162941
MH0416	DEN_control	0.0602384284755003
MH0165	DEN_obese	0.0596967013949944
O2.UC57-0	SPN_control	0.052490127375243
MH0420	DEN_control	0.0508663062608187
SAR_268	RUS	0.0505416944437859
SRS016056	USA	0.0504100635026696
OMS_251	RUS	0.0499357278874407
SRS015794	USA	0.0496667112398275
MH0130	DEN_obese	0.0492771110845416
MH0274	DEN_control	0.0475285177827144
SRS018133	USA	0.0473853186496999
Spb_69_9P	RUS	0.0427114155580498
MH0432	DEN_control	0.0421380369158832
O2.UC20-2	SPN_UC	0.0410150344359479
MH0079	DEN_control	0.0398241227656773
MH0152	DEN_obese	0.0393111873954068
MH0197	DEN_control	0.039283981970313
MH0059	DEN_obese	0.0391091068690559
MH0027	DEN_control	0.0389686816666343
O2.UC22-2	SPN_UC	0.0386418022039896
NOV_280	RUS	0.0385141962778918
MH0451	DEN_obese	0.0376818588957467
MH0062	DEN_obese	0.0361585924844369
MH0019	DEN_control	0.0354231190393576
O2.UC60-2	SPN_control	0.0336640497889705
MH0087	DEN_control	0.030848074544566
V1.UC25-0	SPN_UC	0.0304339703060963
MH0429	DEN_obese	0.0301063185062277
MH0009	DEN_control	0.0296706852881999
NOV_283	RUS	0.0294666595288518
MH0129	DEN_control	0.0284325153089528
SAR_269	RUS	0.0266897921141379
MH0052	DEN_obese	0.02432946228933
NOV_284	RUS	0.0227474733216909
MH0199	DEN_obese	0.0215814174399037
MH0141	DEN_obese	0.0206664282929906
MH0146	DEN_control	0.0195467024590464
MH0055	DEN_obese	0.0188196935115814
MH0063	DEN_obese	0.0188081133607573
MH0164	DEN_control	0.0184567298504929
SRR413625	CHI	0.0179979333901695
SAR_262	RUS	0.0165717891366884
MH0430	DEN_obese	0.016557484817275
MH0028	DEN_control	0.0143230982444847
O2.UC53-2	SPN_control	0.0142986419567015
MH0014	DEN_obese	0.01326992404357
NOV_281	RUS	0.0126391684218913
MH0031	DEN_control	0.0117895954795884
V1.UC8-0	SPN_control	0.0115735338904145
TYV_208	RUS	0.0113072378533089
MH0313	DEN_obese	0.0111456968951983
MH0132	DEN_control	0.0103317448449828
Spb_76_16P	RUS	0.0101986077681266
Spb_66_6P	RUS	0.0101052089555281
MH0187	DEN_obese	0.00995542339767358
MH0405	DEN_control	0.00928388029736462
MH0440	DEN_obese	0.00924299842868
MH0069	DEN_obese	0.00905833806441874
V1.CD10-0	SPN_CD	0.0089897720410457
MH0001	DEN_control	0.0089291625743565
MH0250	DEN_control	0.00853189100527432
MH0078	DEN_obese	0.0084853488694988
Spb_98_38P	RUS	0.00808658680805434
O2.UC16-2	SPN_UC	0.007847438754322
SRR413563	CHI	0.00743249500199614
TYV_205	RUS	0.00720444957753199
SAR_267	RUS	0.00710031784041448
SRS018427	USA	0.00707421707958166
TYV_219	RUS	0.00681427548736725
Spb_61_1P	RUS	0.00675680037165085
MH0233	DEN_obese	0.00672893673265534
Spb_70_10P	RUS	0.00608282357010694
Spb_103_43P	RUS	0.0054950913535704
MH0020	DEN_obese	0.00540480043906415
MH0224	DEN_control	0.00513427714863752
SRR413560	CHI	0.00511061320632933
V1.UC31-0	SPN_UC	0.00503535552446105
MH0198	DEN_obese	0.00497491767207454
TYV_204	RUS	0.00486165505419459
O2.UC50-0	SPN_control	0.00446854877309216
SRS016095	USA	0.00441445042512317
TYV_211	RUS	0.0043671651041996
SAR_271	RUS	0.00433972471538645
Spb_101_41P	RUS	0.00405241522862206
Spb_100_40P	RUS	0.00404327974033274
SAR_272	RUS	0.00398727917053716
SRR413575	CHI	0.00383203648600883
Spb_72_12P	RUS	0.00375248572061078
V1.CD16-0	SPN_control	0.00366363279698255
Kh_247	RUS	0.00341618059538673
SRS049712	USA	0.0033337196047718
SRS011239	USA	0.00330695955228684
SRS016335	USA	0.00324054899630856
SRS042628	USA	0.00311538637228048
OM_185	RUS	0.00287952334689663
MH0046	DEN_control	0.00283758558104304
SAR_273	RUS	0.00267143222864427
V1.CD35-0	SPN_CD	0.00263380119484636
MH0272	DEN_control	0.00228089478714676
SAR_264	RUS	0.00221370455931712
SAR_276	RUS	0.00217897823947972
SRR413624	CHI	0.00216625562670441
TYV_214	RUS	0.0021585314410335
MH0257	DEN_obese	0.00198357581514448
V1.CD38-0	SPN_control	0.00195319350427223
V1.UC21-4	SPN_UC	0.00194416803331776
MH0417	DEN_obese	0.00173344986877918
O2.UC50-2	SPN_control	0.00169875519918986
TYV_210	RUS	0.00159889573123073
SRR413611	CHI	0.00157040769557433
O2.UC16-0	SPN_UC	0.00155802716983477
SRS022609	USA	0.00154620217690288
Spb_106_46P	RUS	0.00153308875401241
MH0454	DEN_control	0.00147807188512978
SAR_270	RUS	0.00144095296371718
SRR413592	CHI	0.00143509493747758
MH0289	DEN_obese	0.00119625828977629
SRR413758	CHI	0.0011744357852393
V1.CD14-0	SPN_control	0.00117045400011866
MH0318	DEN_control	0.0011637375676504
O2.UC51-0	SPN_control	0.001062608951095
TYV_209	RUS	0.00098640167107651
OM_180	RUS	0.00098189378723666
SRS019267	USA	0.00096501396299018
SRR413580	CHI	0.00094361129558117
SRR413593	CHI	0.00091540304930993
V1.UC34-0	SPN_control	0.00086563881791778
TYV_215	RUS	0.00084036963214609
MH0275	DEN_control	0.00082923681536588
MH0305	DEN_obese	0.00077601269250965
MH0030	DEN_obese	0.00077018399386333
TYV_216	RUS	0.00076258208726012
TYV_203	RUS	0.00075730622094735
V1.UC21-0	SPN_UC	0.00071150279810704
TYV_206	RUS	0.0006652678470611
MH0288	DEN_control	0.00058905151648226
V1.UC32-0	SPN_control	0.0005586505674101
Kh_232	RUS	0.00049397431251847
MH0307	DEN_control	0.00047879087191511
V1.CD19-0	SPN_control	0.00045489382395499
O2.UC13-2	SPN_UC	0.0004150123361594
V1.UC18-0	SPN_control	0.00040709256593029
MH0086	DEN_control	0.00040342295139268
Kh_250	RUS	0.00038426982376336
Kh_242	RUS	0.00037789981326288
V1.CD36-0	SPN_control	0.00036608189585588
MH0286	DEN_control	0.0003612925328794
O2.UC14-0	SPN_UC	0.0003542548573983
SAR_265	RUS	0.00034862682157848
OM_179	RUS	0.00033174297597752
TAT_131	RUS	0.00032396261856449
TAT_143	RUS	0.00031448702140235
MH0138	DEN_obese	0.00031222840949846
MH0427	DEN_obese	0.00031107443436274
SRR413637	CHI	0.00030919100813733
Kh_245	RUS	0.0003041165662112
O2.UC30-2	SPN_UC	0.00029424508496678
TAT_146	RUS	0.00027418357448161
SRR413620	CHI	0.00026727411142843
V1.CD34-0	SPN_control	0.00026407722964966
Kh_240	RUS	0.00025867571757813
SRR413583	CHI	0.0002464405901012
SRS017247	USA	0.00023693289376754
SRR413597	CHI	0.00023287076597686
SRR413619	CHI	0.00022981796119296
SRR413609	CHI	0.0002088963355121
SAR_263	RUS	0.00019537552545548
O2.UC37-2	SPN_UC	0.00019210407613336
TAT_138	RUS	0.00018547881484982
O2.UC23-2	SPN_UC	0.0001825068933369
O2.UC35-0	SPN_UC	0.00018108596272005
MH0172	DEN_obese	0.00018021223187614
MH0333	DEN_obese	0.00017271555765191
SRR413582	CHI	0.00014621300281006
SRR413608	CHI	0.00014523900648669
SRR413623	CHI	0.00014479220607251
SRR413566	CHI	0.00014287959536501
SRR413578	CHI	0.0001417417602701
V1.UC15-0	SPN_UC	0.0001392267772912
O2.UC58-0	SPN_control	0.00013871727092758
TAT_130	RUS	0.00012907593513852
SRR413638	CHI	0.00012624303965693
MH0119	DEN_obese	0.00011970103903762
SAR_266	RUS	0.00011895281746204
SRR413635	CHI	0.00011767553168738
SRS014923	USA	0.00011473346207138
MH0431	DEN_obese	0.00010845575955038
TAT_134	RUS	0.00010793684458668
TYV_202	RUS	0.00010691225892858
O2.UC18-0	SPN_UC	0.0001004901658335
V1.UC26-4	SPN_UC	9.972966599534e-05
O2.UC37-0	SPN_UC	9.885147529194e-05
MH0442	DEN_obese	9.658140978494e-05
TYV_207	RUS	9.605893041118e-05
V1.UC31-4	SPN_UC	9.320058474155e-05
MH0088	DEN_obese	9.22722771545e-05
SRR413602	CHI	9.12257911311e-05
MH0178	DEN_control	9.016152308063e-05
MH0247	DEN_control	8.992858995492e-05
MH0168	DEN_obese	8.456739021248e-05
V1.UC30-0	SPN_control	8.423954528686e-05
V1.UC10-2	SPN_UC	8.292919752512e-05
V1.CD6-4	SPN_CD	8.133932855429e-05
V1.UC3-2	SPN_UC	8.058079859958e-05
SRR413622	CHI	8.028734906455e-05
O2.UC41-2	SPN_UC	7.87630636639e-05
MH0170	DEN_obese	7.681196674338e-05
SRR413565	CHI	7.201822060983e-05
SRR413636	CHI	7.192334967849e-05
V1.CD4-0	SPN_control	7.18491494139e-05
MH0065	DEN_control	7.148997905087e-05
MH0253	DEN_obese	6.919337135417e-05
SRR413617	CHI	6.752749430168e-05
O2.UC38-0	SPN_UC	6.721668769481e-05
V1.UC19-0	SPN_control	6.50782499529e-05
O2.UC46-2	SPN_UC	6.18863180168e-05
SRR413616	CHI	5.999484844236e-05
MH0453	DEN_obese	5.710714464141e-05
Kh_249	RUS	5.687873681256e-05
SRS048870	USA	5.638813782283e-05
SRS017191	USA	5.583621070614e-05
SRR413610	CHI	5.479975530082e-05
SRR413630	CHI	5.371052155815e-05
SRR413614	CHI	5.18710441382e-05
MH0077	DEN_control	5.156047121638e-05
SRR413639	CHI	5.135635998444e-05
SRR413612	CHI	4.922537231238e-05
O2.UC60-0	SPN_control	4.877890587177e-05
SRR413586	CHI	4.850902459868e-05
O2.UC44-2	SPN_UC	4.76622087216e-05
MH0008	DEN_control	4.56056601054e-05
O2.UC29-0	SPN_UC	4.269401360991e-05
V1.UC12-4	SPN_UC	4.24756295666e-05
SRR413576	CHI	4.105878885372e-05
MH0404	DEN_control	4.075980453536e-05
MH0276	DEN_obese	4.043163967321e-05
MH0101	DEN_obese	4.034070842853e-05
MH0149	DEN_control	3.81503810193e-05
SRR413621	CHI	3.63004735397e-05
O2.UC48-0	SPN_UC	3.589791088486e-05
MH0121	DEN_obese	3.55550783274e-05
SRR413584	CHI	3.541226650812e-05
O2.UC17-0	SPN_UC	3.464408754e-05
SRR413603	CHI	3.298077544004e-05
V1.UC11-0	SPN_UC	3.277594609989e-05
MH0043	DEN_control	3.275212074897e-05
SRR413559	CHI	3.10999418089e-05
SRR413596	CHI	3.060216413915e-05
O2.UC24-0	SPN_UC	2.97504501738e-05
MH0056	DEN_control	2.803422277746e-05
SRR413577	CHI	2.752130369075e-05
SRR413604	CHI	2.721199998405e-05
O2.UC44-0	SPN_UC	2.583164645364e-05
MH0415	DEN_control	2.51374298201e-05
SRR413600	CHI	2.503413905539e-05
MH0166	DEN_obese	2.492313396751e-05
SRS013521	USA	2.434862996393e-05
RND_306	RUS	2.431267781242e-05
V1.UC35-0	SPN_UC	2.427800084036e-05
MH0182	DEN_obese	2.421430922808e-05
V1.UC5-0	SPN_UC	2.392457495612e-05
SRS011586	USA	2.378597204634e-05
V1.UC25-1	SPN_UC	2.368872210156e-05
SRR413606	CHI	2.341851819325e-05
MH0180	DEN_obese	2.215785427107e-05
SRR413627	CHI	2.18871246691e-05
MH0458	DEN_obese	2.116325152338e-05
MH0089	DEN_control	2.06076399058e-05
MH0070	DEN_control	2.05974411387e-05
MH0236	DEN_obese	2.044491024147e-05
SRR413595	CHI	2.02061716518e-05
O2.UC46-0	SPN_UC	2.020593558446e-05
O2.UC19-0	SPN_UC	1.91512840885e-05
V1.CD7-0	SPN_CD	1.912284795403e-05
MH0136	DEN_obese	1.903509012434e-05
SRS064645	USA	1.87449716614e-05
MH0051	DEN_control	1.85617829409e-05
MH0021	DEN_control	1.85541562423e-05
SRR413579	CHI	1.817646306532e-05
MH0140	DEN_obese	1.77667608068e-05
O2.UC34-0	SPN_UC	1.765004742893e-05
RND_308	RUS	1.738237526517e-05
V1.CD12-0	SPN_CD	1.73710217436e-05
V1.UC9-0	SPN_control	1.734527644048e-05
MH0439	DEN_control	1.718476571284e-05
O2.UC34-2	SPN_UC	1.687728316413e-05
MH0127	DEN_obese	1.657663838612e-05
V1.UC7-0	SPN_control	1.64024497493e-05
O2.UC14-2	SPN_UC	1.590263873337e-05
RND_304	RUS	1.573781389087e-05
O2.UC4-0	SPN_UC	1.54240268382e-05
SRS019910	USA	1.51662139802e-05
O2.UC26-0	SPN_UC	1.515340355212e-05
MH0098	DEN_control	1.511306154877e-05
MH0287	DEN_obese	1.471159201915e-05
SRS024549	USA	1.432649281026e-05
MH0191	DEN_obese	1.418451050508e-05
O2.UC12-2	SPN_UC	1.406234638283e-05
SRS018817	USA	1.379418729894e-05
SRR413589	CHI	1.348601480036e-05
O2.UC24-2	SPN_UC	1.30692900436e-05
V1.UC15-3	SPN_UC	1.290482193834e-05
O2.UC19-2	SPN_UC	1.285943001485e-05
O2.UC43-2	SPN_UC	1.280199084359e-05
O2.UC30-0	SPN_UC	1.27966210048e-05
MH0018	DEN_obese	1.24932872006e-05
TAT_129	RUS	1.241523130097e-05
MH0041	DEN_control	1.20861958481e-05
O2.UC35-2	SPN_UC	1.206223161728e-05
SRR413768	CHI	1.199630010112e-05
V1.UC12-0	SPN_UC	1.188492632656e-05
O2.UC38-2	SPN_UC	1.132065416983e-05
V1.UC14-1	SPN_UC	1.120093632448e-05
SRS051031	USA	1.105576311309e-05
SRS057717	USA	1.094012149756e-05
V1.UC36-0	SPN_control	1.021516942655e-05
V1.UC4-5	SPN_UC	9.9832856543e-06
MH0103	DEN_obese	9.9672839193e-06
SRR413561	CHI	9.92456093122e-06
V1.UC28-0	SPN_control	9.83252093976e-06
SRS047014	USA	9.45767655834e-06
MH0457	DEN_control	9.3642770249e-06
SRS023346	USA	9.20883495118e-06
O2.UC31-0	SPN_UC	9.05328905085e-06
SRR413581	CHI	8.76639622918e-06
V1.CD17-0	SPN_CD	8.43134670612e-06
MH0251	DEN_control	8.42310124803e-06
SRS024625	USA	8.18433438132e-06
O2.UC17-2	SPN_UC	8.1343827421e-06
MH0428	DEN_control	8.12966539903e-06
MH0302	DEN_control	8.08630742329e-06
O2.UC54-2	SPN_control	8.03377255537e-06
MH0126	DEN_control	7.881264832e-06
MH0026	DEN_obese	7.78328834593e-06
MH0455	DEN_obese	7.7743421923e-06
O2.UC59-2	SPN_control	7.70617088517e-06
MH0066	DEN_control	7.60429384056e-06
SRR413557	CHI	7.54756855079e-06
MH0456	DEN_control	7.32481094022e-06
OM_181	RUS	7.28862405136e-06
SRS024435	USA	7.24797003959e-06
O2.UC31-2	SPN_UC	7.16340383896e-06
SRS043001	USA	7.15432568406e-06
MH0277	DEN_control	7.10663134339e-06
RND_307	RUS	7.02932075469e-06
OM_176	RUS	6.88392656016e-06
O2.UC56-0	SPN_control	6.87226526389e-06
MH0243	DEN_obese	6.53858964452e-06
O2.UC43-0	SPN_UC	6.43359543996e-06
SRS015369	USA	6.38131506966e-06
O2.UC32-2	SPN_UC	6.23312027474e-06
O2.UC41-0	SPN_UC	6.21621869411e-06
MH0169	DEN_control	6.12630267403e-06
MH0096	DEN_obese	6.09694031197e-06
MH0181	DEN_control	6.07989757562e-06
MH0150	DEN_obese	5.9640411854e-06
V1.CD27-0	SPN_control	5.84403275896e-06
MH0174	DEN_obese	5.59179942484e-06
V1.CD29-0	SPN_control	5.55001307434e-06
MH0125	DEN_control	5.52968319052e-06
V1.CD30-0	SPN_control	5.45464034294e-06
O2.UC32-0	SPN_UC	5.40008192541e-06
MH0161	DEN_control	5.28506951478e-06
O2.UC51-2	SPN_control	5.08053427965e-06
SRS013951	USA	4.96619315068e-06
SRS049900	USA	4.84318376371e-06
SRS064276	USA	4.80649351622e-06
RND_311	RUS	4.73365353337e-06
SRS011134	USA	4.71478581268e-06
TAT_147	RUS	4.66989830918e-06
MH0110	DEN_obese	4.60002090716e-06
MH0133	DEN_control	4.53033746941e-06
O2.UC11-2	SPN_UC	4.50583995348e-06
MH0229	DEN_obese	4.47364672019e-06
MH0437	DEN_control	4.26383566171e-06
SRS017701	USA	4.25367294883e-06
SRR413588	CHI	4.23109979358e-06
SRS064557	USA	3.77544170992e-06
V1.CD25-4	SPN_CD	3.62450086641e-06
MH0159	DEN_obese	3.62067295638e-06
SRS056519	USA	3.62047110253e-06
SRS024388	USA	3.51716660557e-06
SRS024331	USA	3.49707445511e-06
O2.UC48-2	SPN_UC	3.48584855147e-06
MH0436	DEN_obese	3.43822823286e-06
O2.UC9-0	SPN_UC	3.19145357527e-06
SRS017103	USA	3.17219771846e-06
SRS023971	USA	3.16189901964e-06
V1.UC29-0	SPN_control	3.03294029054e-06
O2.UC3-0	SPN_UC	2.95064638437e-06
V1.UC3-0	SPN_UC	2.89617662453e-06
O2.UC58-2	SPN_control	2.89117366922e-06
O2.UC9-2	SPN_UC	2.83007830285e-06
O2.UC1-2	SPN_UC	2.61619647523e-06
MH0091	DEN_obese	2.54056138411e-06
V1.CD25-0	SPN_CD	2.53416385485e-06
RND_317	RUS	2.42390783052e-06
MH0144	DEN_obese	2.33897310427e-06
O2.UC2-2	SPN_UC	2.24210152475e-06
MH0321	DEN_obese	1.86027067906e-06
MH0186	DEN_obese	1.85967765091e-06
